# Supplementary material for: Primary Epstein-Barr virus infection with and without infectious mononucleosis
Source: PLoS One. 2019 Dec 17;14(12):e0226436. doi: 10.1371/journal.pone.0226436 (PMC6917282; doi:10.1371/journal.pone.0226436)
Supplement: S1 Data — (TXT) [file pone.0226436.s001.txt]

* TYPE FEMALE A POS N EVENTS PYRS ;  
DBDS    0  12   7  20   0       1.00
DBDS    0  24   6  25   0       1.00
DBDS    0  36   9  30   0       1.00
DBDS    0  48   7  27   0       1.00
DBDS    0  62   9  70   0       1.00
DBDS    0  77  16 261   0       1.00
DBDS    0  87  10 180   0       1.00
DBDS    0 104   9 152   0       1.00
DBDS    0 119   5  68   0       1.00
DBDS    0 133   7  53   0       1.00
DBDS    0 144   5  40   0       1.00
DBDS    0 160   6  49   0       1.00
EBVPREV 0   8  11  81   0       1.00
EBVPREV 0   9   8  38   0       1.00
EBVPREV 0  11  21  61   0       1.00
EBVPREV 0  12  12  41   0       1.00
EBVPREV 0  13  10  27   0       1.00
EBVPREV 0  14   8  27   0       1.00
EBVPREV 0  15   7  26   0       1.00
EBVPREV 0  16  10  23   0       1.00
EBVPREV 0  17   7  25   0       1.00
EBVPREV 0  18  16  38   0       1.00
EBVPREV 0  19   5  27   0       1.00
EBVPREV 0  20  10  31   0       1.00
EBVPREV 0  21  11  49   0       1.00
EBVPREV 0  23   6  15   0       1.00
EBVPREV 0  24   8  24   0       1.00
EBVPREV 0  25   9  22   0       1.00
EBVPREV 0  26  10  31   0       1.00
EBVPREV 0  27   5  22   0       1.00
EBVPREV 0  28   6  22   0       1.00
EBVPREV 0  29  10  20   0       1.00
EBVPREV 0  30   7  23   0       1.00
EBVPREV 0  31   7  16   0       1.00
EBVPREV 0  33   9  35   0       1.00
EBVPREV 0  35   8  21   0       1.00
EBVPREV 0  37   8  23   0       1.00
EBVPREV 0  39  10  25   0       1.00
EBVPREV 0  40   8  16   0       1.00
EBVPREV 0  41   8  16   0       1.00
EBVPREV 0  42   8  16   0       1.00
EBVPREV 0  43   7  15   0       1.00
EBVPREV 0  44   5  24   0       1.00
EBVPREV 0  46   7  18   0       1.00
EBVPREV 0  48  12  33   0       1.00
EBVPREV 0  50   6  19   0       1.00
EBVPREV 0  51   6  18   0       1.00
EBVPREV 0  52   5  15   0       1.00
EBVPREV 0  53   7  15   0       1.00
EBVPREV 0  54   6  17   0       1.00
EBVPREV 0  55   8  20   0       1.00
EBVPREV 0  57   6  18   0       1.00
EBVPREV 0  58   6  16   0       1.00
EBVPREV 0  60   6  23   0       1.00
EBVPREV 0  62  11  21   0       1.00
EBVPREV 0  63   5  20   0       1.00
EBVPREV 0  64   7  22   0       1.00
EBVPREV 0  65   6  14   0       1.00
EBVPREV 0  66  11  29   0       1.00
EBVPREV 0  68   8  15   0       1.00
EBVPREV 0  70   9  21   0       1.00
EBVPREV 0  71   9  16   0       1.00
EBVPREV 0  72   5  10   0       1.00
EBVPREV 0  73   7  26   0       1.00
EBVPREV 0  76  16  29   0       1.00
EBVPREV 0  78  16  30   0       1.00
EBVPREV 0  79  11  22   0       1.00
EBVPREV 0  80  16  27   0       1.00
EBVPREV 0  81  12  26   0       1.00
EBVPREV 0  82  13  26   0       1.00
EBVPREV 0  83  12  24   0       1.00
EBVPREV 0  84  16  29   0       1.00
EBVPREV 0  85  13  27   0       1.00
EBVPREV 0  86  16  41   0       1.00
EBVPREV 0  87  17  35   0       1.00
EBVPREV 0  88  26  37   0       1.00
EBVPREV 0  89  19  32   0       1.00
EBVPREV 0  90  20  37   0       1.00
EBVPREV 0  91  21  40   0       1.00
EBVPREV 0  92  27  39   0       1.00
EBVPREV 0  93  25  38   0       1.00
EBVPREV 0  94  27  39   0       1.00
EBVPREV 0  95  22  38   0       1.00
EBVPREV 0  96  23  37   0       1.00
EBVPREV 0  97  14  24   0       1.00
EBVPREV 0  98  24  44   0       1.00
EBVPREV 0  99  24  40   0       1.00
EBVPREV 0 100  21  36   0       1.00
EBVPREV 0 101  34  43   0       1.00
EBVPREV 0 102  24  36   0       1.00
EBVPREV 0 103  15  21   0       1.00
EBVPREV 0 104  14  22   0       1.00
EBVPREV 0 105  19  30   0       1.00
EBVPREV 0 106  14  24   0       1.00
EBVPREV 0 107  10  20   0       1.00
EBVPREV 0 108  19  24   0       1.00
EBVPREV 0 109  13  23   0       1.00
EBVPREV 0 110  14  25   0       1.00
EBVPREV 0 111  19  24   0       1.00
EBVPREV 0 112  24  29   0       1.00
EBVPREV 0 113  15  22   0       1.00
EBVPREV 0 114  10  16   0       1.00
EBVPREV 0 115   8  15   0       1.00
EBVPREV 0 117  23  30   0       1.00
EBVPREV 0 118  17  22   0       1.00
EBVPREV 0 119   7  15   0       1.00
EBVPREV 0 120  18  24   0       1.00
EBVPREV 0 121   8  18   0       1.00
EBVPREV 0 122  12  20   0       1.00
EBVPREV 0 124  22  30   0       1.00
EBVPREV 0 126  14  23   0       1.00
EBVPREV 0 128  12  18   0       1.00
EBVPREV 0 130  17  22   0       1.00
EBVPREV 0 134  30  36   0       1.00
EBVPREV 0 139  24  32   0       1.00
EBVPREV 0 142  11  20   0       1.00
EBVPREV 0 144  18  23   0       1.00
EBVPREV 0 148  18  24   0       1.00
EBVPREV 0 152  21  26   0       1.00
EBVPREV 0 158  39  44   0       1.00
EBVPREV 0 163  32  37   0       1.00
EBVPREV 0 168  26  32   0       1.00
EBVPREV 0 174  45  54   0       1.00
NPR     0   7   0   1  10   33619.99
NPR     0   8   0   1   7   33667.77
NPR     0   9   0   1   9   33703.28
NPR     0  10   0   1   5   33727.70
NPR     0  11   0   1   5   33741.12
NPR     0  12   0   1  12   33732.36
NPR     0  13   0   1  11   33780.40
NPR     0  14   0   1   9   33858.23
NPR     0  15   0   1   8   33889.51
NPR     0  16   0   1  16   33901.92
NPR     0  17   0   1   8   33911.59
NPR     0  18   0   1  12   33891.74
NPR     0  19   0   1  15   33856.70
NPR     0  20   0   1  13   33824.47
NPR     0  21   0   1   8   33765.67
NPR     0  22   0   1  10   33793.54
NPR     0  23   0   1   9   33794.97
NPR     0  24   0   1   7   33758.73
NPR     0  25   0   1  13   33696.85
NPR     0  26   0   1  16   33668.31
NPR     0  27   0   1  10   33700.95
NPR     0  28   0   1   8   33734.48
NPR     0  29   0   1  11   33749.63
NPR     0  31   0   1   8   67607.28
NPR     0  32   0   1  11   33768.67
NPR     0  33   0   1   8   33777.02
NPR     0  34   0   1   5   33806.65
NPR     0  35   0   1   9   33822.20
NPR     0  36   0   1  13   33846.85
NPR     0  37   0   1   5   33840.45
NPR     0  38   0   1  11   33848.36
NPR     0  39   0   1   6   33878.43
NPR     0  40   0   1   7   33905.83
NPR     0  41   0   1   7   33935.39
NPR     0  42   0   1   9   33914.52
NPR     0  43   0   1   8   33922.38
NPR     0  44   0   1  11   33961.29
NPR     0  45   0   1   7   33974.99
NPR     0  46   0   1   7   34013.08
NPR     0  48   0   1   9   68114.49
NPR     0  50   0   1   9   68073.29
NPR     0  51   0   1   9   34095.94
NPR     0  52   0   1  12   34187.53
NPR     0  53   0   1   6   34279.12
NPR     0  54   0   1   5   34361.34
NPR     0  55   0   1  11   34406.85
NPR     0  57   0   1   8   68944.28
NPR     0  58   0   1  10   34549.97
NPR     0  60   0   1   6   69359.92
NPR     0  61   0   1   6   34820.14
NPR     0  62   0   1   6   34930.67
NPR     0  64   0   1   9   70132.60
NPR     0  66   0   1  11   70459.08
NPR     0  68   0   1  10   70742.02
NPR     0  70   0   1  10   70990.18
NPR     0  72   0   1   7   71219.06
NPR     0  73   0   1   9   35661.23
NPR     0  74   0   1   5   35699.96
NPR     0  75   0   1   6   35758.90
NPR     0  76   0   1   9   35810.06
NPR     0  77   0   1   6   35864.63
NPR     0  78   0   1  11   35916.61
NPR     0  79   0   1  10   35948.67
NPR     0  80   0   1  13   35962.39
NPR     0  81   0   1  16   36036.90
NPR     0  82   0   1  15   36109.10
NPR     0  83   0   1  20   36140.74
NPR     0  84   0   1  20   36151.57
NPR     0  85   0   1  22   36144.17
NPR     0  86   0   1  17   36103.10
NPR     0  87   0   1  22   36074.35
NPR     0  88   0   1  30   36073.97
NPR     0  89   0   1  27   36036.93
NPR     0  90   0   1  31   35970.85
NPR     0  91   0   1  35   35937.48
NPR     0  92   0   1  35   35922.70
NPR     0  93   0   1  45   35925.21
NPR     0  94   0   1  33   35942.57
NPR     0  95   0   1  29   35909.68
NPR     0  96   0   1  28   35853.22
NPR     0  97   0   1  37   35749.03
NPR     0  98   0   1  37   35637.13
NPR     0  99   0   1  43   35540.22
NPR     0 100   0   1  40   35460.21
NPR     0 101   0   1  44   35353.09
NPR     0 102   0   1  37   35212.51
NPR     0 103   0   1  39   35052.74
NPR     0 104   0   1  38   34949.82
NPR     0 105   0   1  40   34818.38
NPR     0 106   0   1  31   34695.03
NPR     0 107   0   1  36   34562.29
NPR     0 108   0   1  33   34431.03
NPR     0 109   0   1  24   34263.86
NPR     0 110   0   1  32   34098.66
NPR     0 111   0   1  27   33982.44
NPR     0 112   0   1  39   33890.17
NPR     0 113   0   1  26   33752.48
NPR     0 114   0   1  37   33628.70
NPR     0 115   0   1  25   33507.00
NPR     0 116   0   1  22   33400.13
NPR     0 117   0   1  21   33308.52
NPR     0 118   0   1  21   33230.17
NPR     0 119   0   1  22   33133.17
NPR     0 120   0   1  22   33053.08
NPR     0 121   0   1  26   33019.41
NPR     0 122   0   1  19   32967.35
NPR     0 123   0   1  22   32887.21
NPR     0 124   0   1  27   32838.21
NPR     0 125   0   1  21   32759.48
NPR     0 126   0   1  13   32639.55
NPR     0 127   0   1  13   32517.81
NPR     0 128   0   1  12   32391.43
NPR     0 129   0   1  20   32251.27
NPR     0 130   0   1  20   32123.45
NPR     0 131   0   1  14   31985.97
NPR     0 132   0   1  15   31831.52
NPR     0 133   0   1  13   31721.05
NPR     0 134   0   1  13   31623.12
NPR     0 135   0   1  12   31517.06
NPR     0 136   0   1  12   31433.47
NPR     0 137   0   1   8   31332.19
NPR     0 138   0   1   6   31252.51
NPR     0 139   0   1  17   31180.33
NPR     0 140   0   1   5   31080.82
NPR     0 141   0   1   8   31027.00
NPR     0 142   0   1  11   30944.87
NPR     0 143   0   1  17   30893.77
NPR     0 144   0   1  11   30837.54
NPR     0 145   0   1  13   30781.99
NPR     0 146   0   1  11   30719.05
NPR     0 147   0   1   5   30638.87
NPR     0 148   0   1  12   30575.21
NPR     0 149   0   1  12   30546.72
NPR     0 151   0   1  10   60985.57
NPR     0 152   0   1   6   30473.44
NPR     0 153   0   1   8   30468.87
NPR     0 154   0   1   7   30487.80
NPR     0 155   0   1   9   30513.05
NPR     0 156   0   1   8   30552.15
NPR     0 157   0   1   5   30571.73
NPR     0 158   0   1   8   30579.21
NPR     0 160   0   1  10   61330.57
NPR     0 162   0   1   8   61656.19
NPR     0 163   0   1   7   30951.36
NPR     0 164   0   1  11   31039.87
NPR     0 165   0   1  11   31170.89
NPR     0 167   0   1  14   62805.18
NPR     0 169   0   1  10   63282.54
NPR     0 171   0   1  11   95770.49
NPR     0 173   0   1   6   32217.43
NPR     0 175   0   1  13   64693.38
NPR     0 176   0   1   8   32536.02
NPR     0 177   0   1   6   32683.73
NPR     0 179   0   1   7   65889.54
DBDS    1  13   5  26   0       1.00
DBDS    1  29   5  44   0       1.00
DBDS    1  39   6  24   0       1.00
DBDS    1  51   6  73   0       1.00
DBDS    1  63   9  90   0       1.00
DBDS    1  73  12 204   0       1.00
DBDS    1  81   5 196   0       1.00
DBDS    1  87  17 335   0       1.00
DBDS    1  97   5 144   0       1.00
DBDS    1 108   6 155   0       1.00
DBDS    1 120   7  88   0       1.00
DBDS    1 145   6 133   0       1.00
EBVPREV 1   8  12  46   0       1.00
EBVPREV 1   9   5  23   0       1.00
EBVPREV 1  11   8  45   0       1.00
EBVPREV 1  12   5  14   0       1.00
EBVPREV 1  13   8  17   0       1.00
EBVPREV 1  14   7  29   0       1.00
EBVPREV 1  16   5  10   0       1.00
EBVPREV 1  17   6  16   0       1.00
EBVPREV 1  18   7  19   0       1.00
EBVPREV 1  19   5  25   0       1.00
EBVPREV 1  20   5  19   0       1.00
EBVPREV 1  21  10  30   0       1.00
EBVPREV 1  23   6  12   0       1.00
EBVPREV 1  25  11  22   0       1.00
EBVPREV 1  26   5  15   0       1.00
EBVPREV 1  28   6  29   0       1.00
EBVPREV 1  30   6  22   0       1.00
EBVPREV 1  31  13  21   0       1.00
EBVPREV 1  34   7  22   0       1.00
EBVPREV 1  35   5  15   0       1.00
EBVPREV 1  36   5  11   0       1.00
EBVPREV 1  37   5  23   0       1.00
EBVPREV 1  40   9  14   0       1.00
EBVPREV 1  41   5  11   0       1.00
EBVPREV 1  43   9  24   0       1.00
EBVPREV 1  45  11  19   0       1.00
EBVPREV 1  47  13  27   0       1.00
EBVPREV 1  49   8  22   0       1.00
EBVPREV 1  50   6  13   0       1.00
EBVPREV 1  51   6  16   0       1.00
EBVPREV 1  53   6  14   0       1.00
EBVPREV 1  54   6  23   0       1.00
EBVPREV 1  56  10  22   0       1.00
EBVPREV 1  58   8  14   0       1.00
EBVPREV 1  60  10  23   0       1.00
EBVPREV 1  61   5  13   0       1.00
EBVPREV 1  62   8  18   0       1.00
EBVPREV 1  63   5  15   0       1.00
EBVPREV 1  65   6  20   0       1.00
EBVPREV 1  67  10  21   0       1.00
EBVPREV 1  68   8  17   0       1.00
EBVPREV 1  69   8  14   0       1.00
EBVPREV 1  70   8  21   0       1.00
EBVPREV 1  71  14  26   0       1.00
EBVPREV 1  72  13  19   0       1.00
EBVPREV 1  73   6  14   0       1.00
EBVPREV 1  74   9  23   0       1.00
EBVPREV 1  75  15  25   0       1.00
EBVPREV 1  76  12  20   0       1.00
EBVPREV 1  77   6  16   0       1.00
EBVPREV 1  78  12  19   0       1.00
EBVPREV 1  79  11  21   0       1.00
EBVPREV 1  80   7  24   0       1.00
EBVPREV 1  81  28  47   0       1.00
EBVPREV 1  82  19  28   0       1.00
EBVPREV 1  83  25  46   0       1.00
EBVPREV 1  84  31  44   0       1.00
EBVPREV 1  85  23  32   0       1.00
EBVPREV 1  86  22  39   0       1.00
EBVPREV 1  87  45  65   0       1.00
EBVPREV 1  88  35  53   0       1.00
EBVPREV 1  89  29  50   0       1.00
EBVPREV 1  90  37  58   0       1.00
EBVPREV 1  91  45  61   0       1.00
EBVPREV 1  92  28  53   0       1.00
EBVPREV 1  93  30  45   0       1.00
EBVPREV 1  94  29  41   0       1.00
EBVPREV 1  95  30  54   0       1.00
EBVPREV 1  96  42  52   0       1.00
EBVPREV 1  97  34  46   0       1.00
EBVPREV 1  98  39  55   0       1.00
EBVPREV 1  99  45  62   0       1.00
EBVPREV 1 100  40  48   0       1.00
EBVPREV 1 101  32  42   0       1.00
EBVPREV 1 102  30  41   0       1.00
EBVPREV 1 103  26  34   0       1.00
EBVPREV 1 104  26  35   0       1.00
EBVPREV 1 105  28  38   0       1.00
EBVPREV 1 106  27  32   0       1.00
EBVPREV 1 107  27  34   0       1.00
EBVPREV 1 108  27  32   0       1.00
EBVPREV 1 109  25  35   0       1.00
EBVPREV 1 110  28  33   0       1.00
EBVPREV 1 111  19  26   0       1.00
EBVPREV 1 112  35  45   0       1.00
EBVPREV 1 114  20  26   0       1.00
EBVPREV 1 115  14  21   0       1.00
EBVPREV 1 117  21  27   0       1.00
EBVPREV 1 120  61  73   0       1.00
EBVPREV 1 123  21  26   0       1.00
EBVPREV 1 125  14  19   0       1.00
EBVPREV 1 127  22  29   0       1.00
EBVPREV 1 130  35  40   0       1.00
EBVPREV 1 134  27  32   0       1.00
EBVPREV 1 136  28  34   0       1.00
EBVPREV 1 141  55  60   0       1.00
EBVPREV 1 147  43  48   0       1.00
EBVPREV 1 155  38  45   0       1.00
EBVPREV 1 159  18  23   0       1.00
EBVPREV 1 165  63  70   0       1.00
EBVPREV 1 174  80  86   0       1.00
NPR     1   7   0   1   7   31940.60
NPR     1   9   0   1   7   63970.42
NPR     1  11   0   1   7   64119.15
NPR     1  13   0   1   5   64223.13
NPR     1  15   0   1  11   64416.89
NPR     1  16   0   1   7   32267.39
NPR     1  17   0   1   5   32292.44
NPR     1  18   0   1   6   32288.56
NPR     1  19   0   1   5   32275.00
NPR     1  21   0   1   7   64445.81
NPR     1  23   0   1  10   64428.33
NPR     1  24   0   1   5   32221.32
NPR     1  26   0   1   8   64352.92
NPR     1  27   0   1   7   32163.13
NPR     1  28   0   1   6   32204.95
NPR     1  30   0   1  10   64508.25
NPR     1  32   0   1   9   64534.17
NPR     1  34   0   1  13   64539.43
NPR     1  36   0   1  10   64663.47
NPR     1  38   0   1   9   64642.12
NPR     1  39   0   1   5   32338.26
NPR     1  40   0   1  13   32399.96
NPR     1  41   0   1   5   32417.27
NPR     1  42   0   1   7   32428.97
NPR     1  43   0   1   9   32427.93
NPR     1  44   0   1   9   32461.71
NPR     1  46   0   1   8   64942.32
NPR     1  47   0   1   6   32502.74
NPR     1  48   0   1   6   32511.42
NPR     1  50   0   1   9   65034.43
NPR     1  52   0   1   6   65213.63
NPR     1  53   0   1   5   32706.12
NPR     1  55   0   1   7   65707.61
NPR     1  56   0   1   6   32934.55
NPR     1  58   0   1  10   66001.31
NPR     1  59   0   1   8   33076.22
NPR     1  60   0   1   6   33110.04
NPR     1  61   0   1   7   33157.46
NPR     1  62   0   1   9   33236.90
NPR     1  63   0   1   6   33312.00
NPR     1  65   0   1   7   66881.69
NPR     1  66   0   1   6   33609.43
NPR     1  68   0   1  14   67386.06
NPR     1  70   0   1   7   67662.63
NPR     1  71   0   1  12   33910.22
NPR     1  72   0   1   5   33930.87
NPR     1  73   0   1   6   33950.14
NPR     1  75   0   1  13   68012.72
NPR     1  76   0   1   5   34035.99
NPR     1  77   0   1  13   34085.22
NPR     1  78   0   1  14   34125.08
NPR     1  79   0   1  19   34156.21
NPR     1  80   0   1  24   34161.98
NPR     1  81   0   1  22   34227.21
NPR     1  82   0   1  26   34256.31
NPR     1  83   0   1  26   34311.70
NPR     1  84   0   1  33   34350.42
NPR     1  85   0   1  51   34319.97
NPR     1  86   0   1  37   34259.21
NPR     1  87   0   1  45   34220.87
NPR     1  88   0   1  52   34216.30
NPR     1  89   0   1  36   34183.10
NPR     1  90   0   1  51   34119.18
NPR     1  91   0   1  56   34076.07
NPR     1  92   0   1  45   34076.57
NPR     1  93   0   1  51   34075.35
NPR     1  94   0   1  58   34085.83
NPR     1  95   0   1  59   34066.01
NPR     1  96   0   1  51   34031.54
NPR     1  97   0   1  36   33952.97
NPR     1  98   0   1  55   33868.77
NPR     1  99   0   1  59   33797.76
NPR     1 100   0   1  54   33761.04
NPR     1 101   0   1  45   33625.19
NPR     1 102   0   1  29   33461.94
NPR     1 103   0   1  44   33321.36
NPR     1 104   0   1  46   33205.62
NPR     1 105   0   1  33   33035.09
NPR     1 106   0   1  32   32889.25
NPR     1 107   0   1  24   32767.22
NPR     1 108   0   1  36   32639.43
NPR     1 109   0   1  36   32496.18
NPR     1 110   0   1  37   32328.98
NPR     1 111   0   1  33   32213.80
NPR     1 112   0   1  36   32118.80
NPR     1 113   0   1  28   31979.62
NPR     1 114   0   1  29   31866.96
NPR     1 115   0   1  23   31761.02
NPR     1 116   0   1  20   31637.34
NPR     1 117   0   1  25   31539.84
NPR     1 118   0   1  23   31518.90
NPR     1 119   0   1  17   31442.06
NPR     1 120   0   1  17   31410.49
NPR     1 121   0   1  21   31445.81
NPR     1 122   0   1  15   31466.69
NPR     1 123   0   1  14   31471.72
NPR     1 124   0   1  14   31468.50
NPR     1 125   0   1  20   31392.12
NPR     1 126   0   1  14   31310.14
NPR     1 127   0   1  12   31192.43
NPR     1 128   0   1  10   31080.50
NPR     1 129   0   1  11   30961.22
NPR     1 130   0   1   8   30870.69
NPR     1 131   0   1   7   30762.93
NPR     1 132   0   1  10   30636.94
NPR     1 133   0   1   9   30560.38
NPR     1 134   0   1  11   30473.30
NPR     1 135   0   1  10   30387.18
NPR     1 136   0   1   5   30307.77
NPR     1 137   0   1   7   30244.07
NPR     1 138   0   1  13   30154.85
NPR     1 139   0   1   9   30058.63
NPR     1 140   0   1   5   29977.90
NPR     1 141   0   1   8   29952.54
NPR     1 142   0   1   8   29931.16
NPR     1 143   0   1   5   29929.37
NPR     1 145   0   1  11   59901.42
NPR     1 146   0   1   5   29941.12
NPR     1 147   0   1   6   29914.02
NPR     1 148   0   1   9   29896.15
NPR     1 150   0   1   8   59850.67
NPR     1 151   0   1   5   29935.74
NPR     1 152   0   1   6   29948.08
NPR     1 154   0   1   6   59987.82
NPR     1 156   0   1   6   60305.85
NPR     1 158   0   1   5   60544.85
NPR     1 160   0   1   8   60841.82
NPR     1 161   0   1   6   30598.25
NPR     1 163   0   1   8   61485.29
NPR     1 165   0   1   5   61999.75
NPR     1 166   0   1   7   31238.31
NPR     1 168   0   1   5   62848.61
NPR     1 170   0   1   5   63256.12
NPR     1 172   0   1   8   63769.15
NPR     1 174   0   1   5   96723.23
NPR     1 178   0   1   5  130946.12
